# Supplementary material for: Seed Priming with 2,4-Epibrassionolide Enhances Seed Germination and Heat Tolerance in Rice by Regulating the Antioxidant System and Plant Hormone Signaling Pathways
Source: Antioxidants (Basel). 2025 Feb 19;14(2):242. doi: 10.3390/antiox14020242 (PMC11851696; doi:10.3390/antiox14020242)
Supplement: Supplementary file 1 [file antioxidants-14-00242-s001.zip]

Archive with 1 entries (1 files):
- antioxidants-3439979-supplementary.pdf
